# Supplementary material for: LUBAC modulates CBM complex functions downstream of TRAF6 in T cells
Source: Nat Commun. 2025 Nov 10;16:9899. doi: 10.1038/s41467-025-65879-6 (PMC12602705; doi:10.1038/s41467-025-65879-6)
Supplement: Supplementary file 4 — Source data [file 41467_2025_65879_MOESM4_ESM.xlsx]

## Sheet: Fig. 1
	Fig. 1b						Fig. 1a
							sgControl	sgTRAF6		sgControl	sgHOIP
							1	0,25734554		1	0,22326399
							1	0,26812083		1	0,14571523
							1	0,34559693		1	0,1146733
							1	0,68519625		1	0,23975816
							1	0,47496625		1	0,10491306
							1	0,38749526		1	0,09585481
							1	0,31132128		1	0,15274338
							Fig 1c (quantification)					raw values (MFI)
							P/I (30 min) (normalized to untreated)					sgControl		sgTRAF6		sgHOIP		sgHOIL-1
							sgControl	sgTRAF6	sgHOIP	sgHOIL-1		UT	30 min P/I	UT	30 min P/I	UT	30 min P/I	UT	30 min P/I
							0,23292547	0,51779088	0,25011317	0,24197476		4495	1047	4581	2372	4418	1105	4517	1093
							0,24286796	0,56850557	0,26119934	0,25845174		3961	962	3861	2195	4219	1102	4082	1055
							0,22417954	0,59512579	0,25045579	0,24200499		4144	929	3816	2271	4388	1099	4409	1067
							0,25239362	0,58829649	0,24174824	0,2487725		3760	949	3845	2262	4393	1062	4277	1064
							02509822					4327	1086
							0,2463698					4132	1018
							0,23924731					4092	979
							0,2492485					3992	995
							Fig 1d (quantification)					raw values (MFI)
							TNFα (30 min) (normalized to untreated)					sgControl		sgTRAF6		sgHOIP		sgHOIL-1
							sgControl	sgTRAF6	sgHOIP	sgHOIL-1		UT	30 min TNFα	UT	30 min TNFα	UT	30 min TNFα	UT	30 min TNFα
							0,25272525	0,23903078	0,36509733	0,34159841		4495	1136	4581	1095	4418	1613	4517	1543
							0,27190104	0,29292929	0,38492534	0,36575208		3961	1077	3861	1131	4219	1624	4082	1493
							0,25844595	0,28328092	0,36873291	0,33340894		4144	1071	3816	1081	4388	1618	4409	1470
							0,28457447	0,2816645	0,37969497	0,36263736		3760	1070	3845	1083	4393	1668	4277	1551
							0,27825283					4327	1204
							0,27516941					4132	1137
							0,27248289					4092	1115
							0,30961924					3992	1236
							Fig 1e (quantification)
							MFI values:
								sgControl								sgTRAF6				sgHOIP				sgHOIL-1
							UT	3847	3905	4364	3998	4073	3812	3868	3421	4297	4048	4053	3622	4313	3938	3923	3708	3999	3788	3678	3430
							P/I (30 min)	12114	13411	12774	16007	12407	14245	12051	13401	8382	8068	8050	7713	12338	11987	11719	11038	14532	13100	13513	12083
							Fig 1g (quantification)
							Similarity score p65/nucleus
							sgControl		sgTRAF6		sgHOIP
							UT	P/I (30 min)	UT	P/I (30 min)	UT	P/I (30 min)
							0.81	1.9	0.54	1.35	0.69	1.59
							0.46	1.81	0.53	1.06	0.46	1.71
							0.55	1.85	0.51	0.94	0.39	1.61
							Percentage nuclear translocation p65
							sgControl		sgTRAF6		sgHOIP
							UT	P/I (30 min)	UT	P/I (30 min)	UT	P/I (30 min)
							37.4	97.7	22.7	68.7	28.4	89
							14.7	97.3	17.4	53.6	14.2	94.9
							20.4	97.3	16.5	44.7	11	95

## Sheet: Fig. 3
	Fig 3d					Fig 3e					Fig 3f						Fig 3a					Fig 3b						Fig 3c
	parental	parental P/I	HOIP KO#1 P/I	HOIP KO#8 P/I		parental	parental P/I	HOIL-1 KO#3 P/I	HOIL-1 KO#5 P/I		parental	parental P/I	Sharpin KO#11 P/I	Sharpin KO#12 P/I
	9647	106748	93789	75401		1003	44329	47593	49705		1199	42961	43571	40948
	11622	129195	117701	95908		945	50297	51502	57747		1199	47824	43818	37944
	9375	106610	99612	82451		909	38005	42446	43121		1346	51321	58435	55073
	10083	127512	113461	109536		810	37116	42782	42446		1312	56330	55228	47959
	parental	parental CD3/28	HOIP KO#1 CD3/28	HOIP KO#8 CD3/28		parental	parental CD3/28	HOIL-1 KO#3 CD3/28	HOIL-1 KO#5 CD3/28		parental	parental CD3/28	Sharpin KO#11 CD3/28	Sharpin KO#12 CD3/28
	9647	64932	56126	33982		3960	11920	13463	15417		1199	3739	4442	8671
	11622	69878	63758	38355		4139	12936	13676	14666		1199	3698	4343	8770
	9375	37338	35914	25068		3529	15156	7333	11788		1346	3436	4246	6977
	10083	44642	38714	26454							1312	3455	4198	7702
						parental	parental TNF	HOIL-1 KO#3 TNF	HOIL-1 KO#5 TNF
	parental	parental TNF	HOIP KO#1 TNF	HOIP KO#8 TNF		692	2658	1236	1035		parental	parental TNF	Sharpin KO#11 TNF	Sharpin KO#12 TNF
	9647	20706	13000	9771		1003	2447	1448	1414		1199	11085	6093	5306
	11622	30299	15367	13575		945	3225	1236	1296		1199	11306	6076	5058
	9375	35290	16931	14469		909					1346	13354	7702	6357
	10083	24743	13015	12063		810					1312	13204	7238	5941
	Fig 3k					Fig 3m
	mock ut	mock PI	HOIP wt UT	HOIP wt PI		mock ut	mock PI	HOIL-1 wt UT	HOIL-1 wt PI
	11165	105675	11200	104945		4352	57032	3754	46708
	11731	115375	11025	119579		3952	46433	3822	44796
	10303	111984	10015	122709		4457	58334	3661	46687
	mock ut	mock CD3	HOIP wt UT	HOIP wt CD3		mock ut	mock CD3	HOIL-1 wt UT	HOIL-1 wt CD3
	11115	92694	11077	50983		4352	25345	3754	21642
	11165	87724	11200	57628		3952	22939	3822	22477
	11731	84908	11025	62856		4457	19041	3661	19345
	10303	82759	10015	53564
						mock ut	mock TNF	HOIL-1 wt UT	HOIL-1 wt TNF
	mock ut	mock TNF	HOIP wt UT	HOIP wt TNF		4352	5499	3754	9085
	11115	13471	11077	21658		3952	5328	3822	7879								Fig 3g									Fig 3h
	11165	13545	11200	17721		4457	5228	3661	9737																											Fig 3i
	11731	13151	11025	18410																																TNF					P/I
	10303	13188	10015	23690
	Fig 3n
	NFKBIA/IkBa TRAF6 KO								TNFAIP3/A20 TRAF6 KO
		Mock			TRAF6 WT					Mock			TRAF6 WT
	Untreated	1	1	1	1	1	1		Untreated	1	1	1	1	1	1
	TNF 1h	1.09936	1.38511	1.35974	1.79834	1.19472	1.25701		TNF 1h	1.2283	1.32562	1.25122	1.68958	1.25411	1.52626
	TNF 4h	2.47942	3.26406	3.49026	3.45815	2.78305	3.00355		TNF 4h	2.23457	2.71948	2.97592	3.25653	2.57279	3.26406
	CD3/CD28 1h	0.806642	0.823591	0.866537	3.47417	2.61474	2.9897		CD3/CD28 1h	0.974905	0.963707	0.993093	3.11666	2.51403	3.34808
	CD3/CD28 4h	0.570382	0.618423	0.7457	4.08405	3.21912	3.70635		CD3/CD28 4h	1.3566	1.36604	1.87038	3.01049	2.75745	3.37137
	NFKBIA/IkBa HOIP KO								TNFAIP3/A20 HOIP KO
		Mock			HOIP WT					Mock			HOIP WT
	Untreated	1	1	1	1	1	1		Untreated	1	1	1	1	1	1
	TNF 1h	2.37293	2.54912	2.2974	6.00709	6.13331	10.3867		TNF 1h	2.34026	2.05623	1.60956	3.08799	4.37717	4.87927
	TNF 4h	2.21402	2.40605	2.80241	4.47949	3.98156	7.6211		TNF 4h	2.26054	2.2974	2.71948	3.05252	3.91768	4.16986
	CD3/CD28 1h	0.965936	1.19196	0.974905	1.44393	1.21419	1.36289		CD3/CD28 1h	1.39152	1.90088	1.52626	1.72508	1.91853	2.20381
	CD3/CD28 4h	2.37841	3.26406	2.54912	3.66802	4.05584	3.66378		CD3/CD28 4h	5.35171	5.33936	4.51064	6.37901	7.44704	8.95897
														Fig 3j								Fig 3l					Fig 3o

## Sheet: Fig. 4
	Fig 4a
	Unstimulated									P/I stimulation (30 min)
	parental	TRAF6 KO 3	TRAF6 KO 9	HOIP KO 1	HOIP KO 8	HOIP/TRAF6 dKO 1	HOIP/TRAF6 dKO 3	HOIL-1 KO 3	HOIL-1 KO 5	parental	TRAF6 KO 3	TRAF6 KO 9	HOIP KO 1	HOIP KO 8	HOIP/TRAF6 dKO 1	HOIP/TRAF6 dKO 3	HOIL-1 KO 3	HOIL-1 KO 5
	0.198528	0.663924	0.774357	0.264688	0.272992	0.55167	0.612535	0.164842	0.362553	1.28888	1.34006	1.2616	1.88167	1.86183	1.11316	1.16749	1.83906	1.54357
	0.179798	0.563391	0.645304	0.073406	0.204682	0.638079	0.577769	0.230456	0.321434	2.05461	1.17766	0.732169	1.43004	1.29104	1.00564	0.633816	0.976496	0.785598
	0.111266	0.526253	0.749205	0.23815	0.242138	0.488889	0.282702	0.181405	0.197368	1.29001	1.07501	1.18797	1.03102	0.772123	0.54358	0.471359	1.2886	1.63509
	Fig 4b
	Unstimulated									P/I stimulation (30 min)
	parental	TRAF6 KO 3	TRAF6 KO 9	HOIP KO 1	HOIP KO 8	HOIP/TRAF6 dKO 1	HOIP/TRAF6 dKO 3			parental	TRAF6 KO 3	TRAF6 KO 9	HOIP KO 1	HOIP KO 8	HOIP/TRAF6 dKO 1	HOIP/TRAF6 dKO 3
	0.00169851	0.152797	0.0849106	0.00397141	0.00490998	0.00127877	0.0734463			1.38825	0.229659	0.376468	0.114464	0.0571429	0.0466174	0.0103704
	0.00477027	0.0755712	0.0952799	0.0003766	0.00025107	0.0156917	0.00251067			1.90695	1.18941	0.742552	0.109231	0.0367782	0.0750276	0.048915
	0.0504576	0.209223	0.233352	0.00981413	0.0020095	0.0400146	0.0117226			2.92369	0.489897	0.531413	0.121154	0.00184131	0.058471	0.0511115
	Fig 4c
	Unstimulated									P/I stimulation (30 min)
	parental	TRAF6 KO 3	TRAF6 KO 9	HOIP KO 1	HOIP KO 8	HOIP/TRAF6 dKO 1	HOIP/TRAF6 dKO 3	HOIL-1 KO 3	HOIL-1 KO 5	parental	TRAF6 KO 3	TRAF6 KO 9	HOIP KO 1	HOIP KO 8	HOIP/TRAF6 dKO 1	HOIP/TRAF6 dKO 3	HOIL-1 KO 3	HOIL-1 KO 5
	0.0365868	0.323822	0.389789	0.113447	0.0738303	0.215037	0.12496	0.0564493	0.0934034	0.821273	0.572417	0.717391	2.15667	1.67166	0.486806	0.431188	1.03376	0.844032
	0.0387588	0.422688	0.45611	0.0913445	0.0124634	0.258787	0.358859	0.0121751	0.0702618	0.951148	1.67166	0.713559	1.57308	1.35049	0.540644	0.607516	1.1994	1.201
	0.0365938	0.403344	0.339223	0.130951	0.125613	0.494687	0.425404	0.0736653	0.0835059	0.908822	0.486806	0.611382	1.99644	2.09596	0.568514	0.59652	1.02603	1.41499
	Fig 4d
	Unstimulated									P/I stimulation (30 min)
	parental	TRAF6 KO 3	TRAF6 KO 9	HOIP KO 1	HOIP KO 8	HOIP/TRAF6 dKO 1	HOIP/TRAF6 dKO 3	HOIL-1 KO 3	HOIL-1 KO 5	parental	TRAF6 KO 3	TRAF6 KO 9	HOIP KO 1	HOIP KO 8	HOIP/TRAF6 dKO 1	HOIP/TRAF6 dKO 3	HOIL-1 KO 3	HOIL-1 KO 5
	0.238607	0.714496	0.856442	0.368399	0.330748	0.701464	0.749137	0.149762	0.186096	16.7656	3.86719	3.42076	47.1468	13.3374	0.975724	1.59306	11.7272	15.0661
	0.133315	0.688946	0.680678	0.301189	0.254019	0.76433	0.464244	0.196504	0.203577	19.5237	2.71644	3.54646	30.0216	11.4065	2.21004	1.97731	19.4968	18.1377
	0.03819	0.358137	0.319688	0.118917	0.2	0.955136	0.774587	0.18287	0.156239	12.3056	2.32699	1.94156	20.4208	16.1931	1.18362	1.29307	9.14132	15.3938

## Sheet: Fig. 5
	Fig 5a							Fig 5b							Fig 5c
	HOIL cleavage/full length							CYLD cleavage/full length							Regnase cleavage/full length
	Mock 0'	WT-FSS 0'	C885S 0'	dUBA 0'				Mock 0'	WT-FSS 0'	C885S 0'	dUBA 0'				Mock 0'	WT-FSS 0'	C885S 0'	dUBA 0'
	0.007257	0.012818	0.026419	0.016088				0.016959	0.019231	0.008668	0.009999				0.03	0.09	0.06	0.06
	0.01724	0.006935	0.025844	0.006589				0.003248	0.00424	0.006525	0.010279				0.08	0.14	0.06	0.13
	0.015981	0.028558	0.089264	0.006782				0.005398	0.002477	0.015571	0.018822				0.07	0.04	0.05	0.12
	Mock 30'	WT-FSS 30'	C885S 30'	dUBA 30'				Mock 30'	WT-FSS 30'	C885S 30'	dUBA 30'				Mock 30'	WT-FSS 30'	C885S 30'	dUBA 30'
	0.04163	0.702756	1,291297	0.096265				1.12189	0,595234	1.54379	1.70138				4.59	5.38	5.47	4.18
	0.063674	0.892623	1,17568	0.030344				1.45175	0,460258	0,923025	1.22469				3.92	6.08	6.98	4.94
	0.0173	1,145401	1,146977	0.082016				1.26753	0,706225	0,998711	1.47245				3.85	3.28	3.63	3.26
								Blots used for quantification FA-c. Note: Loading order for F5A and F3C quantification is indicated above blots
	F5a-c representative blots used in figure
	Fig 5d-f
	Fig 3d					Fig 5e					Fig 5f
	HOIL cleavage/full length					CYLD cleavage/full length					N4BP1 cleavage/full length
	Mock 0'	WT-FSS 0'	R88A/F118A 0'	C70A 0'		Mock 0'	WT-FSS 0'	R88A/F118A 0'	C70A 0'		Mock 0'	WT-FSS 0'	R88A/F118A 0'	C70A 0'
	0.105149	0.016204	0.143653	0.112795		0.192007	0.013692	0.278675	0.231588		0.482249	0.15193	0.715399	0.569332
	0.050844	0.064832	0.028421	0.073848		0.130712	0.012276	0.266865	0.177158		0.373949	0.114704	0.502892	0.57363
	0.065216	0.0229	0.083435	0.040398		0.203567	0.025851	0.275281	0.190866		0.436998	0.254669	0.621041	0.536815
	Mock 30'	WT-FSS 30'	R88A/F118A 30'	C70A 30'		Mock 30'	WT-FSS 30'	R88A/F118A 30'	C70A 30'		Mock 30'	WT-FSS 30'	R88A/F118A 30'	C70A 30'
	0.389364	3.94596	0.423847	0.591629		0.380045	1.43079	0.443501	0.303421		1.79942	6.56104	1.48867	1.34666
	0.281414	2.80798	0.277947	0.2558		0.377797	0.788707	0.312458	0.374073		1.61271	3.78171	1.47652	1.2658
	0.396174	4.67874	0.335795	0.257089		0.516141	0.943858	0.374459	0.260031		2.3798	5.39746	2.13225	1.65507
	Replicate 2 is shown as representative example in the figure.
		Fig 5G																	Quantification 5g
		Replicate 1 (representative blot shown in figure)				Replicate 2				Replicate 3				Replicate 4					A20 cleavage/full length
																				P/I [h]
																			parental	0	0.0120818	0.0157504	0.00802676	0.0318985
																				0.5	0.147982	0.275183	0.383945	0.571553
																				2	0.120016	0.26015	0.215288	0.281161
																			TRAF6 #3	0	0.106513	0.164554	0.187891	0.322546
																				0.5	0.0979122	0.108246	0.181921	0.452518
																				2	0.150121	0.129526	0.228105	0.638102
																			HOIP #1	0	0.00601559	0.0144899	0.00637681	0.0177741
																				0.5	0.0596461	0.09345	0.0831012	0.130869
																				2	0.0851286	0.199112	0.179557	0.372307
																			TRAF6/HOIP #1	0	0.106475	0.138364	0.0638939	0.166583
																				0.5	0.125923	0.10916	0.0588783	0.0959204
																				2	0.104987	0.150906	0.0550828	0.0993626
																			A20 full length normalized to parental UT
																				P/I [h]
																			parental	0	1	1	1	1
																				0.5	0.662426	0.480417	0.374894	0.315235
																				2	1.28136	0.792246	0.784358	0.999889
																			TRAF6 #3	0	0.988223	0.447163	0.653408	0.718291
																				0.5	0.931085	0.470768	0.783874	0.812608
																				2	0.638009	0.592338	0.76355	0.631539
																			HOIP #1	0	0.634816	0.924963	1.0027	1.51589
																				0.5	0.240529	0.552887	0.827004	0.899959
																				2	0.37249	0.919517	1.10154	0.744967
																			TRAF6/HOIP #1	0	0.169128	0.522875	0.810868	0.908984
																				0.5	0.193976	0.525038	1.18129	1.30999
																				2	0.171065	0.458323	1.26736	1.28662
		Fig 5h																	Quantification 5h
		Replicate 1 (shown in figure)				Replicate 2			Replicate 3			Replicate 4 (boxed quantified)							A20 cleavage/full length
																				WT				ZnF4				ZnF7				ZnF4/7
																			UT	0.0324477	0.00843533	0.0244645	0.0153886	0.00309712	0.000830678	0.00333157	0.00142213	0.0122374	0.00875831	0.00577072	0.00367189	0.0188748	0.0240216	0.00657813	0.0121035
																			P/I [1 h]	0.0651745	0.0309372	0.0717724	0.06973	0.00264034	0.00186619	0.0156541	0.0112273	0.0112695	0.00361445	0.00536582	0.00568785	0.00947756	0.0342257	0.00896573	0.0056829
																			CYLD cleavage/full length
																				WT				ZnF4				ZnF7				ZnF4/7
																			UT	0.0182359	0.0103782	0.0885968	0.124788	0.0159178	0.0222585	0.0802025	0.0864736	0.0225517	0.0178395	0.0855209	0.0507265	0.0261051	0.0233265	0.0496034	0.106196
																			P/I [1 h]	1.3658	1.65484	1.54796	2.15237	1.55607	1.25488	1.33038	2.457	1.95125	1.37515	1.25717	2.0174	1.26438	1.25776	1.04077	1.68194
																			HOIL-1 cleavage/full length
																				WT				ZnF4				ZnF7				ZnF4/7
																			UT	0.0101262	0.00625606	0.00846372	0.024904	0.017753	0.0102369	0.0140646	0.0286689	0.0402989	0.012187	0.00817987	0.0191339	0.0130546	0.0263096	0.00924539	0.0197921
																			P/I [1 h]	6.32256	5.22648	6.68744	8.331	8.54469	7.93738	7.34948	12.6689	6.50264	6.71012	6.28698	10.5785	9.67207	7.52834	5.79704	7.49953

## Sheet: Fig. 6
	Fig 6c																		Fig 6b							Fig 6f								Fig 6h								Fig 6i
	normed to mock UT								raw data
	mock ut	mock PI	wt PI	1-165 PI	166-e PI	R165A PI	C460A PI	dUBL PI	mock ut	mock PI	wt PI	1-165 PI	166-e PI	R165A PI	C460A PI	dUBL PI
	1	13.105	10.733	12.277	10.711	12.711	15.46	12.777	4352	57032	46708	53431	46613	55317	67281	55605
	1	11.749	11.335	13.531	11.736	10.466	13.306	10.483	3952	46433	44796	53475	46382	41361	52587	41430
	1	13.088	10.475	12.504	10.44	10.085	13.096	10.649	4457	58334	46687	55729	46530	44947	58368	47462
	mock ut	mock CD3	wt CD3	1-165 CD3	166-e CD3	R165A CD3	C460A CD3	dUBL CD3	mock ut	mock CD3	wt CD3	1-165 CD3	166-e CD3	R165A CD3	C460A CD3	dUBL CD3
	1	5.824	4.973	5.532	5.705	5.863	7.193	6.777	4352	25345	21642	24076	24826	25516	31304	29495
	1	5.804	5.688	5.484	6.338	5.81	6.986	6.241	3952	22939	22477	21671	25047	22960	27610	24666
	1	4.272	4.34	4.303	4.583	4.103	5.021	5.014	4457	19041	19345	19180	20425	18289	22378	22347
	mock ut	mock TNF	wt TNF	1-165 TNF	166-e TNF	R165A TNF	C460A TNF	dUBL TNF	mock ut	mock TNF	wt TNF	1-165 TNF	166-e TNF	R165A TNF	C460A TNF	dUBL TNF
	1	1.264	2.088	1.489	1.176	2.164	2.04	1.354	4352	5499	9085	6480	5118	9418	8878	5891
	1	1.348	1.994	1.544	1.102	1.921	1.65	1.352	3952	5328	7879	6101	4354	7592	6520	5342
	1	1.173	2.185	1.604	1.108	2.112	1.683	1.196	4457	5228	9737	7147	4940	9412	7503	5332
	Fig 6d
		Jurk TNF	HOIP UT	HOIP TNF	HOIL-1 UT	HOIL-1 TNF
	1	1.0811	1	0.3278	1	0.2935
	1	0.7481	1	0.2125	1	0.1262
	1	0.9393	1	0.2572	1	0.0779
	Fig 6e
	Jurk UT	Jurk TNF	HOIP UT	HOIP TNF	HOIL-1 UT	HOIL-1 TNF
	1	1.5486	1	7.09	1	6.31
	1	1.9055	1	7.5	1	11
	1	2.7669	1	7.26	1	9.34
	1	2.1497	1	10.39	1	7.11
	Fig 6g
	mock UT	mock TNF	wt UT	wt TNF	1-165 UT	1-165 TNF	166-511 UT	166-511 TNF	R165A UT	R165A TNF	C460A UT	C460A TNF	DUBL UT	DUBL TNF
	1	0.0897	1	0.7228	1	0.5649	1	0.096	1	0.78	1	0.7735	1	0.0715
	1	0.0571	1	0.6412	1	0.5412	1	0.0548	1	0.6865	1	0.7783	1	0.0482
	1	0.0474	1	0.6782	1	0.4924	1	0.0422	1	0.7093	1	0.7169	1	0.0421
	Fig 6j
	Jurkat parental
	WT 600 UT	WT 600 TNF	WT 600 TNF+CHX	1-165 600 UT	1-165 600 TNF	1-165 600 TNF+CHX	166-e 600 UT	166-e 600 TNF	166-e 600 TNF+CHX	N+C 600 UT	N+C 600 TNF	N+C 600 TNF+CHX	HOIL KO UT	HOIL KO TNF	HOIL KO TNF +CHX
	1	0.9705	0.105181	1	0.9775	0.106239	1	1.0053	0.101246	1	0.9298	0.0754	1	0.1585	0.0296
	1	0.9444	0.233731	1	0.9466	0.245672	1	1.0081	0.263581	1	0.9298	0.1324	1	0.1496	0.0358
	1	1.1424	0.109898	1	1.1595	0.120768	1	0.9015	0.137917	1	1.1607	0.107	1	0.1511	0.0216
	HOIL-1 KO
	WT 600 UT	WT 600 TNF	WT 600 TNF+CHX	1-165 600 UT	1-165 600 TNF	1-165 600 TNF+CHX	166-e 600 UT	166-e 600 TNF	166-e 600 TNF+CHX	N+C 600 UT	N+C 600 TNF	N+C 600 TNF+CHX	HOIL KO UT	HOIL KO TNF	HOIL KO TNF +CHX
	1	0.9938	0.1113	1	0.8581	0.078	1	0.1257	0.0177	1	0.7467	0.0509	1	0.1507	0.018
	1	1.0165	0.071	1	0.8961	0.0504	1	0.0753	0.0183	1	0.7746	0.0332	1	0.1218	0.0122
	1	0.845	0.1077	1	0.9644	0.0981	1	0.1435	0.0278	1	0.9166	0.0804	1	0.214	0.0143

## Sheet: Fig. 7
	Figure 7a												Figure 7b												Figure 7c+d

## Sheet: Fig. 8
	Figure 8b					Figure 8c										Figure 8f
	Fig 8d
	mock unst	mock PI	WT (1st inf)	K17R PI	K31/63R (1st inf.)	K17/31/63R PI
	6.85	6.74	63.4	24.6	16.4	5.82
	3.02	4.48	60.8	31.8	16.6	2.74
	4.05	4.39	57.3	10.1	12.4	3.04
	Fig 8e
	NFKBIA/IkBa
		Mock			WT			KKK17/31/63RRR			R42E
	Untreated	1	1	1	0.915945	0.965936	0.959264	0.911722	0.697372	0.886791	0.946058	0.948246	0.97041
	CD3/CD28	0.954842	0.907519	1.87471	2.77022	2.66968	2.84153	0.598739	0.656712	0.627056	1.34102	1.00696	0.97716
	P/I	0.840896	0.866537	0.92445	16.1113	18.5927	17.4683	0.713672	0.608502	0.548412	0.795536	1.05946	0.878633
	TNFAIP3/A20
		Mock			WT			KKK17/31/63RRR			R42E
	Untreated	1	1	1	0.629961	0.946058	0.941696	0.784584	0.905425	1.03766	0.66128	0.928731	1.20581
	CD3/CD28	0.497695	0.907519	1.54756	1.39152	1.30134	2.38392	0.441352	0.643197	0.690956	0.939523	0.983957	0.946058
	P/I	0.45376	0.779165	0.810378	6.77396	6.69616	6.69616	0.597358	0.689362	0.878633	0.552227	1.1434	1.02574

## Sheet: Fig. 9
	Figure 9e													Figure 9g
						Figure 9h

## Sheet: Fig. S1
Fig S1d															Fig S1e											Fig S1f (quantification)
																										Donor D					raw values (MFI)
																										P/I (30 min) (normalized to untreated)					sgControl		sgTRAF6		sgHOIP		sgHOIL-1
																										sgControl	sgTRAF6	sgHOIP	sgHOIL-1		UT	30 min P/I	UT	30 min P/I	UT	30 min P/I	UT	30 min P/I
																										0,36902655	0,51474305	0,27689594	0,27915194		4520	1668	4748	2444	5670	1570	5660	1580
																										0,35876419	0,49122807	0,22167953	0,25161708		4758	1707	4845	2380	6347	1407	6184	1556
																										0,29565747	0,49056999	0,23569316	0,20061819		4928	1457	4772	2341	5749	1355	6794	1363
																										0,36703297	0,47109392	0,21226263	0,2044861		4095	1503	4653	2192	6214	1319	6509	1331
																										0,27756723	0,53060421	0,18289621			5541	1538	5081	2696	7168	1311
																										0,30252443	0,49421742	0,18425734			4912	1486	5188	2564	6746	1243
																										Donor B					raw values (MFI)
																										P/I (30 min) (normalized to untreated)					sgControl		sgTRAF6
																										sgControl	sgTRAF6				UT	30 min P/I	UT	30 min P/I
																										0,20505319	0,33373998				3760	771	5738	1915
																										0,26959551	0,3620655				5167	1393	4977	1802
																											0,31257661						8158	2550
																											0,3374778						7882	2660
																										Donor C					raw values (MFI)
																										P/I (30 min) (normalized to untreated)					sgControl		sgHOIP		sgHOIL-1
																										sgControl	sgHOIP	sgHOIL-1			UT	30 min P/I	UT	30 min P/I	UT	30 min P/I
																										0,15519568	0,17089911	0,1496366			4446	690	4371	747	4678	700
																										0,16483516	0,16274209	0,16637832			6643	1095	7177	1168	6936	1154
																										0,17134864	0,13690249	0,13531293			8579	1470	10460	1432	10945	1481
																										Fig S1g (quantification)
																										Donor B					raw values (MFI)
																										TNFα (30 min) (normalized to untreated)					sgControl		sgTRAF6
																										sgControl	sgTRAF6				UT	30 min TNFα	UT	30 min TNFα
																										0,25904255	0,22324852				3760	974	5738	1281
																										0,25488678	0,25658027				5167	1317	4977	1277
																										0,20789599	0,2277519				8384	1743	8158	1858
																											0,23877189						7882	1882
																										Donor C					raw values (MFI)
																										TNFα (30 min) (normalized to untreated)					sgControl		sgHOIP		sgHOIL-1
																										sgControl	sgHOIP	sgHOIL-1			UT	30 min TNFα	UT	30 min TNFα	UT	30 min TNFα
																										0,21547458	0,396248	0,27575887			4446	958	4371	1732	4678	1290
																										0,19494204	0,33802424	0,31646482			6643	1295	7177	2426	6936	2195
																										0,24350157	0,35219885	0,35760621			8579	2089	10460	3684	10945	3914
																										Fig S1h (quantification)
																											sgControl			sgTRAF6			sgHOIP			sgHOIL-1
																										UT	5469	2614	2210	3691	2855	3644	2942	2834	5301	3024	3303	3071
																										P/I (30 min)	10229	9498	8690	7111	7072	5830	8979	8610	7276	11111	9866	8953

## Sheet: Fig. S2
Fig S2a

[truncated: 6 more sheets: Fig. S3, Fig. S4, Fig. S5, Fig. S6, Fig. S7, Fig. S8]
